# Supplementary material for: Phenotypic and Genotypic Investigation of Carbapenem-Resistant Acinetobacter baumannii in Maharaj Nakhon Si Thammarat Hospital, Thailand
Source: Antibiotics (Basel). 2023 Mar 15;12(3):580. doi: 10.3390/antibiotics12030580 (PMC10044629; doi:10.3390/antibiotics12030580)
Supplement: Supplementary file 1 [file antibiotics-12-00580-s001.zip]

Archive with 1 entries (1 files):
- antibiotics-2258998-SI.pdf
